# Supplementary material for: Using Patient Health Profile Evaluation for Predicting the Likelihood of Retinopathy in Patients with Type 2 Diabetes: A Cross-Sectional Study Using Latent Profile Analysis
Source: Int J Environ Res Public Health. 2022 May 17;19(10):6084. doi: 10.3390/ijerph19106084 (PMC9141098; doi:10.3390/ijerph19106084)
Supplement: Supplementary file 1 [file ijerph-19-06084-s001.zip]

Archive with 1 entries (1 files):
- ijerph-1706062-supplementary.pdf
